# Supplementary material for: IL-6R Inhibitors and Gastrointestinal Perforations: A Pharmacovigilance Study and a Predicting Nomogram
Source: Biomedicines. 2024 Dec 17;12(12):2860. doi: 10.3390/biomedicines12122860 (PMC11673817; doi:10.3390/biomedicines12122860)
Supplement: Supplementary file 1 [file biomedicines-12-02860-s001.zip]

Archive with 1 entries (1 files):
- biomedicines-3328877-supplementary.pdf
